# Supplementary material for: The Evolutionary History and Spatiotemporal Dynamics of the NC Lineage of Citrus Tristeza Virus
Source: Viruses. 2017 Oct 12;9(10):272. doi: 10.3390/v9100272 (PMC5691624; doi:10.3390/v9100272)
Supplement: Supplementary file 1 [file viruses-09-00272-s001.zip]

Archive with 2 entries (2 files):
- TableS1.docx
- Figure S1.tif
